# Supplementary material for: Spatial distribution and circadian locomotor activity of invasive armored catfish (Loricariidae) in the freshwater and brackish water
Source: PLoS One. 2023 Dec 21;18(12):e0296222. doi: 10.1371/journal.pone.0296222 (PMC10734913; doi:10.1371/journal.pone.0296222)
Supplement: S2 File — (XLSX) [file pone.0296222.s007.xlsx]

## Sheet: Fish from Da Rang estuary
Some parameters of captured armored catfish from the Da Rang River estuary
Date of catching	Net type	Fish location, m	Fishing time	SL, mm	W, g	Fin rays	Sex	Dead or Alive		Captured fish
2023-03-12	net trap	2	Night	217	185	13	female	Alive		net trap	10
	net trap	2	Night	200	187	13	female	Alive		bottom net	1
	surface net	2	Night	190	135	13	male	Alive		surface net	10
	surface net	2	Night	152	75	13	male	Alive
	surface net	2	Night	110	32	13	male	Alive		Fish from net trap
	bottom net	2	Night	140	57	13	female	Alive		Parameter	Mean	SE Mean	Minimum	Maximum
	surface net	0.4	Night	210	225	13	male	Alive		Distance from bank, m	4.15	0.778	1	7.5
	surface net	2	Night	235	290	12	female	Alive		SL, mm	204.4	10.4	132	228
2023-03-13	surface net	1	Night	132	61	13	female	Alive		W, g	175.1	18.9	54	232
	surface net	1	Night	128	46	13	female	Alive
	surface net	1	Night	98	20.3	13	female	Alive		Fish from vertical surface net
	net trap	3.5	Night	132	54	13	female	Alive		Parameter	Mean	SE Mean	Minimum	Maximum
	net trap	7.5	Night	158	78	13	female	Alive		Distance from surface, m	1.41	0.182	0.4	2
	net trap	3.5	Night	217	182	12	male	Alive		SL, mm	164.7	15	98	235
	net trap	1	Day	225	215	12	female	Alive		W, g	115.7	28	20.3	290
2023-03-14	surface net	1.2	Night	212	163	12	female	Alive
	surface net	1.5	Night	180	110	12	male	Alive
	net trap	7.5	Night	225	232	12	male	Dead
	net trap	7.5	Night	228	216	12	male	Dead
	net trap	3.5	Night	222	202	12	male	Alive
	net trap	3.5	Night	220	200	11	male	Alive

## Sheet: Manipulation stress detection
Locomotor activity of armored catfish from Am Chua canal during 1st – 2nd hours (– – –) and 25th – 26th hours (–––) after their transfer
Time, minutes	LA of 1-2 hours	LA of 25-26 hours	Mean Error 1-2 H	Mean Error of 25-26 H	t-Student
10	4.11989	6.14833	0.458035	0.845266	0.0419979
20	3.99717	7.80213	0.917126	0.871805	0.00427054
30	5.91422	8.01957	0.704993	0.533329	0.0217518
40	7.03166	7.89667	0.911202	0.556649	0.422917
50	4.86715	7.36288	0.751169	0.4725	0.0076807
60	5.04872	6.71991	0.572226	0.386801	0.0201301
70	4.76746	6.33955	0.681573	0.397123	0.0536817
80	5.52287	5.92719	0.745919	0.252356	0.611628
90	6.26908	6.33929	0.568617	0.362005	0.917585
100	4.89491	5.61094	0.716821	0.338831	0.373065
110	4.8872	5.0621	0.572126	0.52327	0.822532

## Sheet: LA_AmChua-freshwater
Locomotor activity of armored catfish from freshwater location of the Am Chua canal
	Hour	Average of LA	Mean Error	t-Student
	0	5.22372	0.147434	ND
	1	5.19967	0.14965	ND
	2	5.06092	0.172248	ND
	3	5.39181	0.151415	0.0494057
	4	5.95098	0.18038	1.24889e-05
	5	7.31683	0.233869	2.48262e-05
	6	5.15519	0.312164	2.0104e-09
	7	2.34792	0.195661	3.51604e-06
	8	1.08004	0.10331	ND
	9	1.30575	0.124414	ND
	10	1.49368	0.106971	ND
	11	1.30227	0.0667983	0.000790454
	12	2.05436	0.20925	ND
	13	1.74932	0.160713	ND
	14	1.80993	0.241505	0.0224734
	15	1.03965	0.156428	ND
	16	1.20606	0.155407	0.000173099
	17	2.80712	0.265654	3.10937e-15
	18	9.58426	0.492181	ND
	19	8.42071	0.447191	0.00182228
	20	6.68083	0.31472	ND
	21	6.4532	0.261967	0.0298145
	22	5.6742	0.185816	ND
	23	5.69159	0.187796	ND
			night	day
		LA, %	76.6487	23.3513

## Sheet: LA_DaRang-freshwater
Locomotor activity of armored catfish from freshwater location of the Da Rang River
	Hour	Average of LA	Mean Error	t-Student
	0	5.48425	0.224335	ND
	1	5.40063	0.236151	ND
	2	5.94254	0.257405	ND
	3	6.04146	0.262234	0.000819995
	4	7.59815	0.360061	ND
	5	7.55832	0.840964	1.21975e-07
	6	2.08351	0.229754	2.2684e-06
	7	0.76434	0.0930804	ND
	8	0.568281	0.069447	ND
	9	1.19215	0.33938	ND
	10	1.19668	0.276723	ND
	11	1.60838	0.373897	ND
	12	1.39583	0.255872	0.0470061
	13	2.3954	0.422066	ND
	14	1.60202	0.278557	ND
	15	1.04615	0.176948	ND
	16	0.725845	0.0730429	1.05894e-05
	17	2.57902	0.363417	7.23211e-13
	18	9.60427	0.681276	ND
	19	9.44577	0.556546	0.000161313
	20	6.9465	0.26842	ND
	21	6.84706	0.282137	ND
	22	6.45923	0.348577	0.0277935
	23	5.51422	0.234915	ND
			night	day
		LA, %	82.8424	17.1576
	42	128	10.9083
	41	132	6.96736
	79	164	11.2104

## Sheet: LA_DaRang-brackish water
Locomotor activity of armored catfish from brackish water location of the Da Rang River
Hour	Average of LA	Mean Error	t-Student	Average of tide level
0	8.23747	1.37206	ND	0.966667
1	7.2755	1.26795	ND	0.966667
2	7.85539	1.14327	ND	0.966667
3	8.52998	1.71937	ND	0.933333
4	8.16564	1.28747	ND	0.866667
5	5.92938	0.716929	3.813e-05	0.8
6	1.65692	0.216851	0.0190556	0.766667
7	0.96127	0.172899	ND	0.8
8	0.841521	0.129016	ND	0.866667
9	0.95679	0.156534	ND	0.966667
10	1.16062	0.237094	ND	1.13333
11	3.16649	1.21709	ND	1.26667
12	3.39737	1.14139	ND	1.36667
13	3.45229	1.07448	ND	1.43333
14	3.03495	0.86394	ND	1.4
15	2.37078	0.620754	0.0460021	1.3
16	0.951655	0.212134	ND	1.16667
17	1.88773	0.490833	ND	1
18	2.72572	0.648545	ND	0.866667
19	2.42298	0.607568	ND	0.733333
20	3.41802	1.04739	0.027034	0.633333
21	7.13105	1.187	ND	0.633333
22	6.98719	1.13444	ND	0.666667
23	7.48331	1.10137	ND	0.733333
			night	day
		LA, %	76.1616	23.8384
Tide calendar
Time	0	1	2	3	4	5	6	7	8	9	10	11	12	13	14	15	16	17	18	19	20	21	22	23
2023-03-12	1.1	1.1	1.1	1	0.9	0.8	0.7	0.7	0.8	0.9	1.1	1.2	1.3	1.4	1.3	1.2	1	0.9	0.8	0.7	0.6	0.7	0.8	0.9
2023-03-13	1	1	1	1	0.9	0.8	0.8	0.8	0.9	1	1.1	1.3	1.4	1.4	1.4	1.3	1.2	1	0.8	0.7	0.6	0.6	0.6	0.7
2023-03-14	0.8	0.8	0.8	0.8	0.8	0.8	0.8	0.9	0.9	1	1.2	1.3	1.4	1.5	1.5	1.4	1.3	1.1	1	0.8	0.7	0.6	0.6	0.6
